# Supplementary material for: Hydrothermal Ammonia Carbonization of Rice Straw for Hydrochar to Separate Cd(II) and Zn(II) Ions from Aqueous Solution
Source: Polymers (Basel). 2023 Nov 27;15(23):4548. doi: 10.3390/polym15234548 (PMC10708519; doi:10.3390/polym15234548)
Supplement: Supplementary file 1 [file polymers-15-04548-s001.zip]

Archive with 1 entries (1 files):
- polymers-2699929-supplementary.pdf
